# Supplementary material for: Diagnostic Underuse and Antimicrobial Resistance Patterns Among Hospitalized Children in a National Referral Hospital in Kenya: A Five-Year Retrospective Study
Source: Antibiotics (Basel). 2025 Aug 29;14(9):872. doi: 10.3390/antibiotics14090872 (PMC12466545; doi:10.3390/antibiotics14090872)
Supplement: Supplementary file 1 [file antibiotics-14-00872-s001.zip]

Archive with 1 entries (1 files):
- antibiotics-3774693-supplementary.pdf
